# Supplementary material for: Study of Host-Guest Interaction and In Vitro Neuroprotective Potential of Cinnamic Acid/Randomly Methylated β-Cyclodextrin Inclusion Complex
Source: Int J Mol Sci. 2024 Nov 28;25(23):12778. doi: 10.3390/ijms252312778 (PMC11641672; doi:10.3390/ijms252312778)
Supplement: Supplementary file 1 [file ijms-25-12778-s001.zip]

Archive with 1 entries (1 files):
- ijms-3240355-supplementary.pdf
